# Supplementary material for: Novel missense mutation of SASH1 in a Chinese family with dyschromatosis universalis hereditaria
Source: BMC Med Genomics. 2021 Jun 26;14:168. doi: 10.1186/s12920-021-01014-w (PMC8236144; doi:10.1186/s12920-021-01014-w)
Supplement: Supplementary file 1 — Additional file 1. The primer of SASH1 gene. [file 12920_2021_1014_MOESM1_ESM.xls]

## Sheet: Sheet1
Title	Length	GC%	TM	Self Complementary	3' Complementary	3' Stability	Repeat	Seq
SASH1-1F	25	40	61.75	5	1	6.9	10	GATTCCCATTTAGAGCCTTACATCA
SASH1-1R	25	44	62.8	4	0	7	12	ACCTGTTTCCCACAATAGTCCTTTC
SASH1-2F	18	77.8	72.36	6	5	12.9	NA	ACTGGGACGCACGGCCCG
SASH1-2R	20	70	72.05	7	0	6.7	NA	GCCCAGTGGGTGGGCGAGAA
SASH1-3F	24	50	64.25	3	3	6.1	11	GCAGAGAGATGGGGATTGAAGACT
SASH1-3R	26	42.3	62.06	6	0	6.9	11	TCTTTTAGGGACCTGAACATTCTACC
SASH1-4F	28	35.7	62.34	8	2	5.7	12	AAAATATTTCAATCTTAGGGGGCTAGAG
SASH1-4R	25	36	61.75	8	1	6.3	12	CATGCAACATGTTAAGGAAAATGAC
SASH1-5F	24	45.8	62.41	6	0	6.7	11	TGAGCCCTAGATCTTTTGCTTCTC
SASH1-5R	20	65	64.69	8	1	6.7	11	GTGGGCAGAGCTGCACAGAG
SASH1-6F	28	35.7	61.75	4	2	5.1	11	AACAATTTCCCTGGCTGTATTAAGTAGT
SASH1-6R	30	36.7	64.61	4	0	6.3	12	AACTGCCTAGAAAAAGGAGAATAAGGATGT
SASH1-7F	25	44	63.01	2	0	5.7	11	AGGCATCTCCCATTCTTTCACTAAC
SASH1-7R	23	56.5	64.29	8	1	7.3	12	CTAGGGCTCTCTAGGCCCTTTCA
SASH1-8F	28	39.3	61.34	7	3	6.6	11	TACTCTATCTCAAAGGCTCTGATCATCT
SASH1-8R	31	29	60.55	5	2	6.4	12	CAAAGTAGAATGTTTGTATCAAGTAAACAGA
SASH1-9F	27	40.7	62.77	5	3	5.7	11	AAAGGTGTCTTTGGCTGGTACTTAGTT
SASH1-9R	30	36.7	63.2	7	1	6.6	12	TCTCTGTCAGGTAGAGAAAATAAGCAATCT
SASH1-10F	25	48	63.41	4	2	7.9	11	CTTTCTCCTTCGGATACTGAGCTGT
SASH1-10R	23	47.8	64.06	5	1	7.9	12	GCAAAAATGCTCAGGGTTACCAG
SASH1-11F	24	41.7	61.83	5	0	7.9	12	TGGTATGTGGCACTTTGTAAACCT
SASH1-11R	23	43.5	64.28	4	2	6.6	11	ATTCCATCACATCATCGCATCTG
SASH1-12F	23	47.8	61.49	6	0	7.6	12	GTCATGATACGGAGAAAGGTGGT
SASH1-12R	20	60	63.3	6	0	7.6	11	AGCTGCAGGTCACAGGTGGT
SASH1-13F	25	56	68.71	5	0	6.7	11	CCTTCTGGTGTCCCTGGAGGAGTTT
SASH1-13R	22	59.1	71.81	4	0	7	11	AAGCCGGTCCCCGCAGAAGAAA
SASH1-14F	21	47.6	63.11	5	0	7.3	11	AGTGGCCTGTGAAAGGGAAAA
SASH1-14R	22	45.5	61.14	5	0	7.6	11	TGTGCAAAATGACTCAGACCAC
SASH1-15F	29	34.5	62.69	5	2	6	12	TTTCTGAGAGCTAGGATGTTAATGGTTTA
SASH1-15R	30	30	62.15	7	2	6.7	11	TGTATTTAGCACCATTTAAAATCTCAGAAG
SASH1-16F	26	38.5	60.35	4	2	6.4	12	CTGAGAATTACAAAACAACACCTGTC
SASH1-16R	27	40.7	62.19	5	3	7.9	11	ATTGGTCTGATTCTCTAATAGCACCTG
SASH1-17F	22	54.5	62.68	4	0	7.5	11	ACTGAGGAGCTGAGGGATAGCA
SASH1-17R	25	44	61.05	4	1	7.9	11	TGTTTTTCACTACAGAGGAGACCAG
SASH1-18F	21	52.4	64.74	4	0	6.7	12	TCTGGCCTTTGTGGCATCTTC
SASH1-18R	23	47.8	63.23	5	2	6.6	12	CCCTTATTGGACCACACAGATCA
SASH1-19F	25	48	62.74	4	2	7.5	12	GCTCTGTGGAGGTAAAGGAATTAGC
SASH1-19R	28	39.3	60.28	4	0	6.7	12	GAATCCTCTTCAACTATCACCTAGAAAC
SASH1-20F	21	52.4	61.15	4	3	5.4	11	CCAAAAGCTCAGGGCAGTAAC
SASH1-20R	23	52.2	61.55	3	0	5.6	12	CCAGCAGCCAGGAGAATAGATAG
SASH1-21F	23	43.5	61.91	4	0	7	12	TGAACAATAGGATGTGGGTGTTG
SASH1-21R	23	43.5	61.43	3	1	6.4	12	GAAAATCTCTTGCTTTGGGTCAG
SASH1-22F	20	60	62.91	3	3	6.7	12	AAGTGGAGCCTGGTGCTGAG
SASH1-22R	21	57.1	62.68	5	2	7.5	11	AACAGGGTGGAGTCCGTTAGC
SASH1-23F	25	56	70.01	3	2	8.1	10	GGGCACCAAAGAAGGGGTAGATGCT
SASH1-23R	25	52	67.33	5	2	6.3	12	CTGGCTTCAGATGTGGGTTCATCTC
SASH1-24F	26	34.6	63.21	4	0	7	11	AAGCATTCATCCTGACCAATAAAGAA
SASH1-24R	24	37.5	59.12	4	2	6.6	12	TAAACATTTCTAGGCTGACCACAT
SASH1-25F	23	43.5	61.57	8	2	7.9	12	GCAATGCAGTATTTCAGTGCTGT
SASH1-25R	22	54.5	64.22	4	2	7.8	11	GGGCTTTTCTGGAGGAGAGGAT
